# Supplementary material for: Increased alternate splicing of Htr2c in a mouse model for Prader-Willi syndrome leads disruption of 5HT2C receptor mediated appetite
Source: Mol Brain. 2016 Dec 8;9:95. doi: 10.1186/s13041-016-0277-4 (PMC5144496; doi:10.1186/s13041-016-0277-4)
Supplement: Additional file 1: — Hypothalamus qPCR analysis. (XLSX 28 kb) [file 13041_2016_277_MOESM1_ESM.xlsx]

## Sheet: mbii-52
	IC	WT	WT	WT	WT	WT	IC	IC	IC	IC	WT	IC	WT	WT	IC	IC	IC	WT
	F	F	F	F	NF	NF	NF	NF	NF	NF	NF	NF	NF	NF	F	F	F	F
	AA0	AI0	AI1	AI2	AQ0	AQ1	S0	S1	S2	S3	V0	V1	AE0	AQ2	AD0	AD1	AD2	AD3
18s rRNA	15	16.44	13.66	14.62	14.74	15.01	13.82	12.27	14.23	13.9	12.75	13.6	14.14	14.6	14.17	13.53	13.69	14.73
	15.03	16.34	13.22	14.71	14.75	14.84	13.66	12.27	14.19	13.79	12.68	13.64	13.99	14.6	14.15	13.42	13.84	14.84
	15.17	16.07	13.39	14.53	14.85	14.9	13.75	12.16	14.09	13.83	12.64	13.68	14.15	14.6	14.14	13.48	13.73	14.82
	15.0667	16.2833	13.4233	14.62	14.78	14.9167	13.7433	12.2333	14.17	13.84	12.69	13.64	14.0933	14.6	14.1533	13.4767	13.7533	14.7967
mbii-52	30.64	23.06	20.32	21.37	21.41	21.43	25.08	25.78	25.41	27.45	20.27	24.98	22.84	21.96	27.32	25.7	26.27	23.3
	30.66	22.82	20.08	21.69	21.2	21.3	24.88	25.78	25.42	27.34	20.16	25	22.84	21.99	27.44	25.65	26.37	23.13
	30.71	22.64	20.32	21.48	21.18	21.25	24.98	25.97	25.28	27.33	20.1	25.05	22.74	22	27.34	25.67	26.22	23.27
	30.67	22.84	20.24	21.5133	21.2633	21.3267	24.98	25.8433	25.37	27.3733	20.1767	25.01	22.8067	21.9833	27.3667	25.6733	26.2867	23.2333
delta CT	15.6033	6.55667	6.81667	6.89333	6.48333	6.41	11.2367	13.61	11.2	13.5333	7.48667	11.37	8.71333	7.38333	13.2133	12.1967	12.5333	8.43667
transformed	2.00876e-05	0.010623	0.00887113	0.00841201	0.0111769	0.0117597	0.000414406	7.99801e-05	0.000425074	8.43453e-05	0.00557556	0.000377823	0.00238246	0.00598956	0.000105291	0.000213028	0.000168691	0.00288609
delta CT	Ave.	Stdev
WT	7.24222	0.281658
IC	12.7219	0.48092
deltadelta CT
WT	0	0.281658
IC	5.47963	0.48092
Relative to WT
WT	1	0.822645	1.21559
IC	0.0224113	0.0160582	0.031278

## Sheet: 5htr2c-long
	IC	WT	WT	WT	WT	WT	IC	IC	IC	IC	WT	IC	WT	WT	IC	IC	IC	WT
	F	F	F	F	NF	NF	NF	NF	NF	NF	NF	NF	NF	NF	F	F	F	F
	AA0	AI0	AI1	AI2	AQ0	AQ1	S0	S1	S2	S3	V0	V1	AE0	AQ2	AD0	AD1	AD2	AD3
18s rRNA	15	16.44	13.66	14.62	14.74	15.01	13.82	12.27	14.23	13.9	12.75	13.6	14.14	14.6	14.17	13.53	13.69	14.73
	15.03	16.34	13.22	14.71	14.75	14.84	13.66	12.27	14.19	13.79	12.68	13.64	13.99	14.6	14.15	13.42	13.84	14.84
	15.17	16.07	13.39	14.53	14.85	14.9	13.75	12.16	14.09	13.83	12.64	13.68	14.15	14.6	14.14	13.48	13.73	14.82
	15.0667	16.2833	13.4233	14.62	14.78	14.9167	13.7433	12.2333	14.17	13.84	12.69	13.64	14.0933	14.6	14.1533	13.4767	13.7533	14.7967
5htr2c-long	29.21	29.51	26.35	27.81	28.12	27.35	26.24	25.66	26.05	26.76	25.84	25.78	27.73	27.01	26.95	25.38	25.87	27.4
	29.7	29.73	26.4	27.87	28.01	27.44	26.05	25.64	25.98	26.55	25.83	25.73	27.61	27.15	26.82	25.29	26.05	27.38
	29.6	29.4	26.62	27.76	28.2	27.46	26.11	25.48	26.03	26.69	25.88	25.76	27.59	27.15	26.97	25.32	25.89	27.46
	29.5033	29.5467	26.4567	27.8133	28.11	27.4167	26.1333	25.5933	26.02	26.6667	25.85	25.7567	27.6433	27.1033	26.9133	25.33	25.9367	27.4133
delta CT	14.4367	13.2633	13.0333	13.1933	13.33	12.5	12.39	13.36	11.85	12.8267	13.16	12.1167	13.55	12.5033	12.76	11.8533	12.1833	12.6167
transformed	4.50952e-05	0.000101704	0.000119282	0.000106761	9.71114e-05	0.000172633	0.000186311	9.51129e-05	0.000270891	0.000137654	0.000109256	0.000225175	8.33765e-05	0.000172235	0.000144164	0.000270266	0.000215006	0.000159223
delta CT	Ave.	Stdev
WT	13.0167	0.128342
IC	12.6419	0.278475
deltadelta CT
WT	0	0.128342
IC	-0.374815	0.278475
Relative to WT
WT	1	0.914882	1.09304
IC	1.29667	1.06906	1.57275

## Sheet: 5htr2c-trunc
	IC	WT	WT	WT	WT	WT	IC	IC	IC	IC	WT	IC	WT	WT	IC	IC	IC	WT
	F	F	F	F	NF	NF	NF	NF	NF	NF	NF	NF	NF	NF	F	F	F	F
	AA0	AI0	AI1	AI2	AQ0	AQ1	S0	S1	S2	S3	V0	V1	AE0	AQ2	AD0	AD1	AD2	AD3
18s rRNA	15	16.44	13.66	14.62	14.74	15.01	13.82	12.27	14.23	13.9	12.75	13.6	14.14	14.6	14.17	13.53	13.69	14.73
	15.03	16.34	13.22	14.71	14.75	14.84	13.66	12.27	14.19	13.79	12.68	13.64	13.99	14.6	14.15	13.42	13.84	14.84
	15.17	16.07	13.39	14.53	14.85	14.9	13.75	12.16	14.09	13.83	12.64	13.68	14.15	14.6	14.14	13.48	13.73	14.82
	15.0667	16.2833	13.4233	14.62	14.78	14.9167	13.7433	12.2333	14.17	13.84	12.69	13.64	14.0933	14.6	14.1533	13.4767	13.7533	14.7967
5htr2c-trunc	28.31	29.84	26.72	27.55	28.88	27.56	25.94	25.19	26.13	26.32	25.74	25.88	27.2	27.2	26.12	25.38	25.65	27.08
	28.7	30	26.52	28.31	28.68	27.58	25.79	25.24	26.09	26.46	25.71	25.93	27.09	27.05	26.2	25.47	25.71	27.12
	28.61	29.74	26.85	27.64	28.67	27.53	25.77	25.35	26.11	26.43	25.73	25.95	27.25	27.01	26.12	25.51	25.62	27.19
	28.54	29.86	26.6967	27.8333	28.7433	27.5567	25.8333	25.26	26.11	26.4033	25.7267	25.92	27.18	27.0867	26.1467	25.4533	25.66	27.13
delta CT	13.4733	13.5767	13.2733	13.2133	13.9633	12.64	12.09	13.0267	11.94	12.5633	13.0367	12.28	13.0867	12.4867	11.9933	11.9767	11.9067	12.3333
transformed	8.79271e-05	8.18495e-05	0.000101002	0.000105291	6.26063e-05	0.000156668	0.000229376	0.000119835	0.000254508	0.000165219	0.000119007	0.000201072	0.000114953	0.000174236	0.000245271	0.000248121	0.000260457	0.000193775
delta CT	Ave.	Stdev
WT	13.0678	0.174238
IC	12.3611	0.185138
deltadelta CT
WT	0	0.174238
IC	-0.706667	0.185138
Relative to WT
WT	1	0.886235	1.12837
IC	1.63203	1.43548	1.8555

## Sheet: splice variant ratio
	IC	WT	WT	WT	WT	WT	IC	IC	IC	IC	WT	IC	WT	WT	IC	IC	IC	WT
	F	F	F	F	NF	NF	NF	NF	NF	NF	NF	NF	NF	NF	F	F	F	F
	AA0	AI0	AI1	AI2	AQ0	AQ1	S0	S1	S2	S3	V0	V1	AE0	AQ2	AD0	AD1	AD2	AD3
5htr2c-short	28.31	29.84	26.72	27.55	28.88	27.56	25.94	25.19	26.13	26.32	25.74	25.88	27.2	27.2	26.12	25.38	25.65	27.08
	28.7	30	26.52	28.31	28.68	27.58	25.79	25.24	26.09	26.46	25.71	25.93	27.09	27.05	26.2	25.47	25.71	27.12
	28.61	29.74	26.85	27.64	28.67	27.53	25.77	25.35	26.11	26.43	25.73	25.95	27.25	27.01	26.12	25.51	25.62	27.19
	28.54	29.86	26.6967	27.8333	28.7433	27.5567	25.8333	25.26	26.11	26.4033	25.7267	25.92	27.18	27.0867	26.1467	25.4533	25.66	27.13
5htr2c-long	29.21	29.51	26.35	27.81	28.12	27.35	26.24	25.66	26.05	26.76	25.84	25.78	27.73	27.01	26.95	25.38	25.87	27.4
	29.7	29.73	26.4	27.87	28.01	27.44	26.05	25.64	25.98	26.55	25.83	25.73	27.61	27.15	26.82	25.29	26.05	27.38
	29.6	29.4	26.62	27.76	28.2	27.46	26.11	25.48	26.03	26.69	25.88	25.76	27.59	27.15	26.97	25.32	25.89	27.46
	29.5033	29.5467	26.4567	27.8133	28.11	27.4167	26.1333	25.5933	26.02	26.6667	25.85	25.7567	27.6433	27.1033	26.9133	25.33	25.9367	27.4133
delta CT	0.963333	-0.313333	-0.24	-0.02	-0.633333	-0.14	0.3	0.333333	-0.09	0.263333	0.123333	-0.163333	0.463333	0.0166667	0.766667	-0.123333	0.276667	0.283333
transformed	0.512871	1.24258	1.18099	1.01396	1.55114	1.10191	0.812252	0.793701	1.06437	0.833161	0.918064	1.11987	0.725309	0.988514	0.587774	1.08925	0.825496	0.82169
delta CT	Ave.	Stdev
WT	-0.0511111	0.109533
IC	0.280741	0.129284
deltadelta CT
WT	0	0.109533
IC	0.331852	0.129284
Relative to WT
WT	1	0.926888	1.07888
IC	0.794516	0.726414	0.869003

## Sheet: 5htr1b
	IC	WT	WT	WT	WT	WT	IC	IC	IC	IC	WT	IC	WT	WT	IC	IC	IC	WT
	F	F	F	F	NF	NF	NF	NF	NF	NF	NF	NF	NF	NF	F	F	F	F
	AA0	AI0	AI1	AI2	AQ0	AQ1	S0	S1	S2	S3	V0	V1	AE0	AQ2	AD0	AD1	AD2	AD3
18s rRNA	15	16.44	13.66	14.62	14.74	15.01	13.82	12.27	14.23	13.9	12.75	13.6	14.14	14.6	14.17	13.53	13.69	14.73
	15.03	16.34	13.22	14.71	14.75	14.84	13.66	12.27	14.19	13.79	12.68	13.64	13.99	14.6	14.15	13.42	13.84	14.84
	15.17	16.07	13.39	14.53	14.85	14.9	13.75	12.16	14.09	13.83	12.64	13.68	14.15	14.6	14.14	13.48	13.73	14.82
	15.0667	16.2833	13.4233	14.62	14.78	14.9167	13.7433	12.2333	14.17	13.84	12.69	13.64	14.0933	14.6	14.1533	13.4767	13.7533	14.7967
5htr1b	27.55	29.11	26.16	28.53	28.61	27.02	26.82	26	26.78	27.06	26.2	25.97	27.76	26.98	26.92	25.79	26.08	27.52		32.28
	27.81	29.18	26.09	28.41	28.12	26.71	26.65	25.88	26.61	26.73	26.09	25.99		26.96	26.7	25.89	26.12	27.81		32.65
	27.7	29.26	26.04	27.98		26.72	26.87	25.78	26.4	27.02			27.55		26.85	25.83	25.96			32.05
	27.6867	29.1833	26.0967	28.3067	28.365	26.8167	26.78	25.8867	26.5967	26.9367	26.145	25.98	27.655	26.97	26.8233	25.8367	26.0533	27.665
delta CT	12.62	12.9	12.6733	13.6867	13.585	11.9	13.0367	13.6533	12.4267	13.0967	13.455	12.34	13.5617	12.37	12.67	12.36	12.3	12.8683
transformed	0.000158855	0.000130832	0.00015309	7.58408e-05	8.13781e-05	0.000261663	0.000119007	7.76135e-05	0.000181635	0.000114159	8.90515e-05	0.000192881	8.2705e-05	0.000188912	0.000153444	0.000190226	0.000198304	0.000133735
delta CT	Ave.	Stdev
WT	13	0.206733
IC	12.7226	0.151939
deltadelta CT
WT	0	0.206733
IC	-0.277407	0.151939
Relative to WT
WT	1	0.866497	1.15407
IC	1.21201	1.09086	1.34662
