# Supplementary material for: Increased alternate splicing of Htr2c in a mouse model for Prader-Willi syndrome leads disruption of 5HT2C receptor mediated appetite
Source: Mol Brain. 2016 Dec 8;9:95. doi: 10.1186/s13041-016-0277-4 (PMC5144496; doi:10.1186/s13041-016-0277-4)
Supplement: Additional file 2: — Pomc, AgRP, Npy, Bdnf densitometry. (XLSX 11 kb) [file 13041_2016_277_MOESM2_ESM.xlsx]

## Sheet: AgRP
WT1	WT2	WT3		IC1	IC2	IC3
11730	27795	26265		18105	13515	9180
16065	21165	19125		24735	32640	23715
13515	23205	30600		17850	13005	12495
19380	47685	25245		30090	27030	23205
17595		37485			15045	38250
						39015
15657	29962.5	27744		22695	20247	24310

## Sheet: POMC
WT1	WT2	WT3	WT4		IC1	IC2	IC3	IC4
63495	29070	69105	65535		54060	39270	28560	24225
44625	72420	48960	49980		43605	28815	26520	41565
28305	56610	51510	35700		35955	35955	33660	57375
52785	61200	59160	45390		47940	28050	24990	48960
50490	41565	54060	81345		43350	25500		30600
			54825
			61710
47940	52173	56559	56355		44982	31518	28432.5	40545

## Sheet: NPY
WT1	WT2	WT3	WT4		IC1	IC2	IC3	IC4
13515	42585	14535	15300		31365	10710	27285	30600
21420	18870	18870	22695		16830	31620	13260	17595
19635	17850	24480	21930		30855	34425	19635	27795
35700		22185	15810		36975	22440	37740
28050			34680				24990
23664	26435	20017.5	22083		29006.2	24798.8	24582	25330

## Sheet: BDNF
WT1	WT2	WT3	WT4		IC1	IC2	IC3	IC4
123675	258315	143055			154020	83640	182325
168045	197115	112455			149940	173145	174165
224655	206295				209865	159885	180540
194820							120360
177799	220575	127755			171275	138890	164348
