# Supplementary material for: Increased alternate splicing of Htr2c in a mouse model for Prader-Willi syndrome leads disruption of 5HT2C receptor mediated appetite
Source: Mol Brain. 2016 Dec 8;9:95. doi: 10.1186/s13041-016-0277-4 (PMC5144496; doi:10.1186/s13041-016-0277-4)
Supplement: Additional file 3: — PWS feeding and serotonin pharmacology. (XLS 173 kb) [file 13041_2016_277_MOESM3_ESM.xls]

## Sheet: Subject data
					Drug sessions					Veh	WAY-161503		CP-94253
	Genotype	sex	dob	date of testing	1	2	3	4	5		3mg/Kg	10mg/Kg	5mg/Kg	20mg/Kg
A0	IC	F	2009-10-13	2010-05-25	20mg/Kg CP94253	10mg/Kg WAY161503	Vehicle i.p.	3mg/Kg WAY161503	5mg/Kg CP94253	3	4	2	5	1		3mg/Kg WAY161503	5mg/Kg CP94253
A1	WT	F	2009-10-13	2010-05-25	20mg/Kg CP94253	10mg/Kg WAY161503	Vehicle s.c	3mg/Kg WAY161503	5mg/Kg CP94253	3	4	2	5	1		Vehicle i.p.	5mg/Kg CP94253
A2	WT	F	2009-10-13	2010-05-25	20mg/Kg CP94253	10mg/Kg WAY161503	Vehicle s.c	3mg/Kg WAY161503	5mg/Kg CP94253	3	4	2	5	1		Vehicle i.p.	5mg/Kg CP94253
B0	WT	M	2009-10-14	2010-05-25	5mg/Kg CP94253	10mg/Kg WAY161503	Vehicle i.p.	20mg/Kg CP94253	3mg/Kg WAY161503	3	5	2	1	4		3mg/Kg WAY161503
B1	WT	M	2009-10-14	2010-05-25	5mg/Kg CP94253	10mg/Kg WAY161503	Vehicle s.c	20mg/Kg CP94253	3mg/Kg WAY161503	3	5	2	1	4		3mg/Kg WAY161503
D0	WT	M	2009-12-05	2010-05-25	10mg/Kg WAY161503	Vehicle i.p.	5mg/Kg CP94253	3mg/Kg WAY161503	20mg/Kg CP94253	2	4	1	3	5		Vehicle i.p.	20mg/Kg CP94253
D1	IC	M	2009-12-05	2010-05-25	10mg/Kg WAY161503	Vehicle i.p.	5mg/Kg CP94253	3mg/Kg WAY161503	20mg/Kg CP94253	2	4	1	3	5		Vehicle i.p.	20mg/Kg CP94253
D2	IC	M	2009-12-05	2010-05-25	10mg/Kg WAY161503	Vehicle s.c	5mg/Kg CP94253	3mg/Kg WAY161503	20mg/Kg CP94253	2	4	1	3	5		Vehicle i.p.	20mg/Kg CP94253
E0	WT	M	2009-12-07	2010-05-25	5mg/Kg CP94253	3mg/Kg WAY161503	Vehicle i.p.	20mg/Kg CP94253	10mg/Kg WAY161503	3	2	5	1	4		10mg/Kg WAY161503
E1	IC	M	2009-12-07	2010-05-25	5mg/Kg CP94253	3mg/Kg WAY161503	Vehicle i.p.	20mg/Kg CP94253	10mg/Kg WAY161503	3	2	5	1	4		10mg/Kg WAY161503
E2	IC	M	2009-12-07	2010-05-25	5mg/Kg CP94253	3mg/Kg WAY161503	Vehicle s.c	20mg/Kg CP94253	10mg/Kg WAY161503	3	2	5	1	4		10mg/Kg WAY161503
F0	WT	F	2009-12-07	2010-05-25	3mg/Kg WAY161503	Vehicle i.p.	5mg/Kg CP94253	10mg/Kg WAY161503	20mg/Kg CP94253	2	1	4	3	5		20mg/Kg CP94253
F1	IC	F	2009-12-07	2010-05-25	3mg/Kg WAY161503	Vehicle s.c	5mg/Kg CP94253	10mg/Kg WAY161503	20mg/Kg CP94253	2	1	4	3	5		20mg/Kg CP94253
F2	IC	F	2009-12-07	2010-05-25	3mg/Kg WAY161503	Vehicle s.c	5mg/Kg CP94253	10mg/Kg WAY161503	20mg/Kg CP94253	2	1	4	3	5		20mg/Kg CP94253
G0	WT	M	2010-01-13	2010-05-25	Vehicle i.p.	20mg/Kg CP94253	3mg/Kg WAY161503	10mg/Kg WAY161503	5mg/Kg CP94253	1	3	4	5	2		5mg/Kg CP94253
G1	WT	M	2010-01-13	2010-05-25	Vehicle s.c	20mg/Kg CP94253	3mg/Kg WAY161503	10mg/Kg WAY161503	5mg/Kg CP94253	1	3	4	5	2		5mg/Kg CP94253
G2	WT	M	2010-01-13	2010-05-25	Vehicle s.c	20mg/Kg CP94253	3mg/Kg WAY161503	10mg/Kg WAY161503	5mg/Kg CP94253	1	3	4	5	2		5mg/Kg CP94253
I1	WT	M	2010-02-01	2010-05-25	10mg/Kg WAY161503	5mg/Kg CP94253	Vehicle i.p.	3mg/Kg WAY161503	20mg/Kg CP94253	3	4	1	2	5		Vehicle i.p.	20mg/Kg CP94253
I2	IC	M	2010-02-01	2010-05-25	10mg/Kg WAY161503	5mg/Kg CP94253	Vehicle i.p.	3mg/Kg WAY161503	20mg/Kg CP94253	3	4	1	2	5		20mg/Kg CP94253
J0	IC	F	2010-02-01	2010-05-25	20mg/Kg CP94253	3mg/Kg WAY161503	Vehicle i.p.	10mg/Kg WAY161503	5mg/Kg CP94253	3	2	4	5	1		5mg/Kg CP94253
J1	IC	F	2010-02-01	2010-05-25	20mg/Kg CP94253	3mg/Kg WAY161503	Vehicle s.c	5mg/Kg CP94253	10mg/Kg WAY161503	3	2	5	4	1		10mg/Kg WAY161503
K0	IC	F	2010-03-20	2010-05-25	Vehicle i.p.	10mg/Kg WAY161503	3mg/Kg WAY161503	20mg/Kg CP94253	5mg/Kg CP94253	1	3	2	5	4		Vehicle i.p.	5mg/Kg CP94253
K1	WT	F	2010-03-20	2010-05-25	Vehicle i.p.	10mg/Kg WAY161503	3mg/Kg WAY161503	20mg/Kg CP94253	5mg/Kg CP94253	1	3	2	5	4		10mg/Kg WAY161503	5mg/Kg CP94253
K2	WT	F	2010-03-20	2010-05-25	Vehicle s.c	10mg/Kg WAY161503	3mg/Kg WAY161503	20mg/Kg CP94253	5mg/Kg CP94253	1	3	2	5	4		10mg/Kg WAY161503	5mg/Kg CP94253
K3	WT	F	2010-03-20	2010-05-25	Vehicle s.c	5mg/Kg CP94253	3mg/Kg WAY161503	20mg/Kg CP94253	10mg/Kg WAY161503	1	3	5	2	4		10mg/Kg WAY161503
L0	IC	M	2010-03-20	2010-05-25	10mg/Kg WAY161503	5mg/Kg CP94253	Vehicle s.c	3mg/Kg WAY161503	20mg/Kg CP94253	3	4	1	2	5		Vehicle i.p.	20mg/Kg CP94253
WT	14				13
PWS-IC	12				13

## Sheet: Day 1
					Food off		Consumption			Normalised consumption
	Genotype	Weight	Drug/dose	Food on	30 mins	60 mins	30 min	60 min	Final 30min	30 min	60 min	Final 30min
A0	IC	22.2	n/a	54.2	52.8	52.4	1.4	1.8	0.4	0.136887	0.175998	0.0391107
A1	WT	39	n/a	53.9	53.3	52.9	0.6	1	0.4	0.0384461	0.0640769	0.0256308
A2	WT	35.3	n/a	53.6	52.7	52.6	0.9	1	0.1	0.0621458	0.0690508	0.00690508
B0	WT	43.1	n/a	52.4	51.6	51.3	0.8	1.1	0.3	0.0475589	0.0653935	0.0178346
B1	WT	38.2	n/a	53.3	52.5	51.7	0.8	1.6	0.8	0.0520646	0.104129	0.0520646
D0	WT	49	n/a	55.1	54	53.1	1.1	2	0.9	0.0593944	0.10799	0.0485954
D1	IC	25.1	n/a	53.7	52.3	52	1.4	1.7	0.3	0.124845	0.151598	0.0267526
D2	IC	31.7	n/a	55.8	54.4	53.5	1.4	2.3	0.9	0.104793	0.17216	0.0673671
E0	WT	55.1	n/a	52.4	50.7	50.2	1.7	2.2	0.5	0.0840592	0.108782	0.0247233
E1	IC	26.9	n/a	52.9	50.2	49.6	2.7	3.3	0.6	0.228586	0.279383	0.0507969
E2	IC	26	n/a	52.6	50.6	50.6	2	2	0	0.1737	0.1737	0
F0	WT	31.7	n/a	51.3	50.7	50	0.6	1.3	0.7	0.0449114	0.0973081	0.0523967
F1	IC	20.2	n/a	51.7	50.1	49.4	1.6	2.3	0.7	0.167922	0.241387	0.0734657
F2	IC	21.9	n/a	53.1	51.4	50.9	1.7	2.2	0.5	0.167925	0.217315	0.0493898
G0	WT	37.6	n/a	52	51.2	50.6	0.8	1.4	0.6	0.0526865	0.0922013	0.0395149
G1	WT	33.2	n/a	53.5	51.9	51	1.6	2.5	0.9	0.115682	0.180753	0.0650712
G2	WT	26.5	n/a	55.1	54.3	53.7	0.8	1.4	0.6	0.0684945	0.119865	0.0513709
I1	WT	40.5	n/a	50.2	48.8	48	1.4	2.2	0.8	0.0872041	0.137035	0.0498309
I2	IC	24.5	n/a	51.6	49.1	48.1	2.5	3.5	1	0.227021	0.317829	0.0908083
J0	IC	20	n/a	50.6	47.3	46.1	3.3	4.5	1.2	0.348933	0.475817	0.126885
J1	IC	18.9	n/a	55.1	52.5	51.6	2.6	3.5	0.9	0.286832	0.386119	0.0992879
K0	IC	16.6	n/a	54.8	53.1	52.6	1.7	2.2	0.5	0.206713	0.267511	0.060798
K1	WT	26.5	n/a	55.5	53.1	52.4	2.4	3.1	0.7	0.205483	0.265416	0.0599327
K2	WT	24.4	n/a	50.6	49.2	48.1	1.4	2.5	1.1	0.127522	0.227718	0.100196
K3	WT	29.2	n/a	51	50.2	49.8	0.8	1.2	0.4	0.0636873	0.095531	0.0318437
L0	IC	23.3	n/a	53.7	51.3	50.2	2.4	3.5	1.1	0.226305	0.330028	0.103723
WT	14	36.3786		52.85	51.7286	51.1	1.12143	1.75	0.628571	0.0792386	0.123947	0.0447079
		2.35221		0.459784	0.453367	0.474168	0.137951	0.177513	0.0721937	0.0119561	0.0161765	0.00621562
PWS-IC	12	23.1083		53.3167	51.2583	50.5833	2.05833	2.73333	0.675	0.200038	0.265737	0.0656987
		1.17734		0.446338	0.56077	0.601744	0.181099	0.255643	0.103078	0.0201228	0.0284589	0.0103219
Basic wet mash, 18 hours food removal
2010-05-25

## Sheet: Day 2
					Food off		Consumption			Normalised consumption
	Genotype	Weight	Drug/dose	Food on	30 mins	60 mins	30 min	60 min	Final 30min	30 min	60 min	Final 30min
A0	IC	22.3	n/a	54.3	52.7	52.1	1.6	2.2	0.6	0.155916	0.214385	0.0584686
A1	WT	38	n/a	54.1	53.1	52.5	1	1.6	0.6	0.0653375	0.10454	0.0392025
A2	WT	33.9	n/a	51.5	49.9	49.2	1.6	2.3	0.7	0.113886	0.163711	0.0498251
B0	WT	40.5	n/a	52.7	51.7	51	1	1.7	0.7	0.0622886	0.105891	0.043602
B1	WT	36.1	n/a	50.6	49.2	48.4	1.4	2.2	0.8	0.09506	0.14938	0.05432
D0	WT	46.4	n/a	53.1	52	51.1	1.1	2	0.9	0.0618734	0.112497	0.0506237
D1	IC	24.3	n/a	56.1	54.1	52.9	2	3.2	1.2	0.182736	0.292378	0.109642
D2	IC	29.6	n/a	56	52.8	51.4	3.2	4.6	1.4	0.252163	0.362484	0.110321
E0	WT	54.4	n/a	53.9	52	50.7	1.9	3.2	1.3	0.0948537	0.159754	0.0648999
E1	IC	27.8	n/a	55.5	53.1	52.2	2.4	3.3	0.9	0.198234	0.272571	0.0743377
E2	IC	26.7	n/a	55.8	54.9	54.4	0.9	1.4	0.5	0.076623	0.119191	0.0425683
F0	WT	31.8	n/a	50.7	50.4	50	0.3	0.7	0.4	0.0224027	0.052273	0.0298703
F1	IC	20.6	n/a	56.7	55.2	54.4	1.5	2.3	0.8	0.155128	0.237863	0.0827351
F2	IC	23.2	n/a	53.1	52.2	51	0.9	2.1	1.2	0.0851386	0.198657	0.113518
G0	WT	36.3	n/a	55.7	55	54.4	0.7	1.3	0.6	0.0473334	0.087905	0.0405715
G1	WT	32.5	n/a	54	53.2	52.3	0.8	1.7	0.9	0.0587729	0.124893	0.0661196
G2	WT	36.6	n/a	55.6	54.9	53.9	0.7	1.7	1	0.0470422	0.114245	0.0672031
I1	WT	40	10mg/Kg WAY161503	50.7	49.8	48	0.9	2.7	1.8	0.0565845	0.169754	0.113169
I2	IC	23.4	10mg/Kg WAY161503	52.2	50	49	2.2	3.2	1	0.206781	0.300772	0.0939914
J0	IC	19.4	20mg/Kg CP94253	54.4	52	51	2.4	3.4	1	0.259633	0.367813	0.10818
J1	IC	19.1	20mg/Kg CP94253	50	48.5	47.5	1.5	2.5	1	0.164178	0.273631	0.109452
K0	IC	16.7	Vehicle	54.4	52.1	50.6	2.3	3.8	1.5	0.278414	0.459988	0.181574
K1	WT	25.5	Vehicle	56.3	54.2	53	2.1	3.3	1.2	0.185061	0.29081	0.105749
K2	WT	23.8	Vehicle	54.4	52.5	50.6	1.9	3.8	1.9	0.176328	0.352656	0.176328
K3	WT	27.8	Vehicle	52.3	51	48.9	1.3	3.4	2.1	0.107377	0.280831	0.173455
L0	IC	23.5	10mg/Kg WAY161503	53.9	53.4	52.3	0.5	1.6	1.1	0.0468456	0.149906	0.10306
WT	14	35.9714		53.2571	52.0643	51	1.19286	2.25714	1.06429	0.0853	0.162081	0.0767813
		2.15861		0.514484	0.501822	0.537495	0.141602	0.241723	0.141657	0.012752	0.023131	0.0127756
PWS-IC	12	23.05		54.3667	52.5833	51.5667	1.78333	2.8	1.01667	0.171816	0.270803	0.0989875
		1.08889		0.550803	0.547561	0.575949	0.224565	0.271918	0.0851321	0.0213825	0.0278058	0.0100022
Basic wet mash, 18 hours food removal
2010-05-26

## Sheet: Day 3
					Food off		Consumption			Normalised consumption
	Genotype	Weight	Drug/dose	Food on	30 mins	60 mins	30 min	60 min	Final 30min	30 min	60 min	Final 30min
A0	IC	22.8	20mg/Kg CP94253	54.1	53.8	53.7	0.3	0.4	0.1	0.0287521	0.0383362	0.00958405
A1	WT	37.4	20mg/Kg CP94253	51	50.8	50.5	0.2	0.5	0.3	0.0132244	0.033061	0.0198366
A2	WT	34.8	20mg/Kg CP94253	53	52.7	52	0.3	1	0.7	0.0209381	0.0697936	0.0488555
B0	WT	39.5	5mg/Kg CP94253	52.2	51.8	51.4	0.4	0.8	0.4	0.025387	0.0507741	0.025387
B1	WT	36.6	5mg/Kg CP94253	57.4	56.6	56.1	0.8	1.3	0.5	0.0537625	0.087364	0.0336015
D0	WT	46.6	10mg/Kg WAY161503	54	52.8	52.2	1.2	1.8	0.6	0.0672809	0.100921	0.0336405
D1	IC	24.6	10mg/Kg WAY161503	56.4	55.8	55.2	0.6	1.2	0.6	0.0543188	0.108638	0.0543188
D2	IC	31.3	10mg/Kg WAY161503	53.8	53.6	53.3	0.2	0.5	0.3	0.0151137	0.0377843	0.0226706
E0	WT	55.1	5mg/Kg CP94253	53.7	53.2	52.1	0.5	1.6	1.1	0.0247233	0.0791145	0.0543912
E1	IC	27.5	5mg/Kg CP94253	50.5	47.4	46.1	3.1	4.4	1.3	0.258144	0.366398	0.108254
E2	IC	26.5	5mg/Kg CP94253	52	50	49.1	2	2.9	0.9	0.171236	0.248292	0.0770563
F0	WT	30.2	3mg/Kg WAY161503	51.2	50.2	48.7	1	2.5	1.5	0.0776238	0.194059	0.116436
F1	IC	20	3mg/Kg WAY161503	56.1	54.1	52.2	2	3.9	1.9	0.211474	0.412375	0.200901
F2	IC	22.1	3mg/Kg WAY161503	52.2	50.6	48.6	1.6	3.6	2	0.156973	0.35319	0.196217
G0	WT	36.4	Vehicle i.p.	55.2	54.1	53	1.1	2.2	1.1	0.0742278	0.148456	0.0742278
G1	WT	31.9	Vehicle s.c	53.3	51.2	49.9	2.1	3.4	1.3	0.15645	0.2533	0.0968502
G2	WT	35	Vehicle s.c	52.7	50.9	50.1	1.8	2.6	0.8	0.12509	0.180685	0.0555954
I1	WT	39.1	n/a	56.3	55.3	54.1	1	2.2	1.2	0.063954	0.140699	0.0767448
I2	IC	23.3	n/a	55.4	52.7	51	2.7	4.4	1.7	0.254593	0.414893	0.160299
J0	IC	20.5	n/a	52.1	49.8	48.5	2.3	3.6	1.3	0.238733	0.373669	0.134936
J1	IC	19.9	n/a	54.4	53.2	52.2	1.2	2.2	1	0.127362	0.233498	0.106135
K0	IC	17.9	n/a	52.9	51.7	50.6	1.2	2.3	1.1	0.137893	0.264294	0.126402
K1	WT	26.6	n/a	56.8	55	54	1.8	2.8	1	0.153678	0.239054	0.0853766
K2	WT	25	n/a	58.7	57.2	56.4	1.5	2.3	0.8	0.134164	0.205718	0.0715542
K3	WT	29.3	n/a	55.8	54.7	53.8	1.1	2	0.9	0.0873458	0.158811	0.0714647
L0	IC	25.7	n/a	57	54	52.7	3	4.3	1.3	0.262828	0.37672	0.113892
WT	14	35.9643		54.3786	53.3214	52.45	1.05714	1.92857	0.871429	0.0769892	0.138701	0.0617116
		2.10785		0.632471	0.595236	0.609247	0.157841	0.218493	0.0940123	0.0131138	0.018793	0.00751246
PWS-IC	12	23.5083		53.9083	52.225	51.1	1.68333	2.80833	1.125	0.159785	0.269007	0.109222
		1.10079		0.587426	0.685469	0.757088	0.290202	0.427193	0.17106	0.0259775	0.0403647	0.0176323
Basic wet mash, 18 hours food removal
2010-05-27

## Sheet: Day 4
					Food off		Consumption			Normalised consumption
	Genotype	Weight	Drug/dose	Food on	30 mins	60 mins	30 min	60 min	Final 30min	30 min	60 min	Final 30min
A0	IC	23.8	n/a	49.9	49	48.9	0.9	1	0.1	0.0835237	0.0928041	0.00928041
A1	WT	40.1	n/a	55.5	54.2	53.3	1.3	2.2	0.9	0.0815803	0.138059	0.0564786
A2	WT	33.6	n/a	51.7	50.5	50	1.2	1.7	0.5	0.0859858	0.121813	0.0358274
B0	WT	45	n/a	52.7	52.1	51.4	0.6	1.3	0.7	0.0345336	0.0748228	0.0402892
B1	WT	37.6	n/a	51.3	49.6	49	1.7	2.3	0.6	0.111959	0.151474	0.0395149
D0	WT	47	n/a	55.2	53.7	52.9	1.5	2.3	0.8	0.0835637	0.128131	0.0445673
D1	IC	25.6	n/a	54.7	52.9	51.7	1.8	3	1.2	0.158158	0.263597	0.105439
D2	IC	31.1	n/a	55.7	53.5	52.5	2.2	3.2	1	0.167052	0.242985	0.0759329
E0	WT	54.4	n/a	54.4	51.8	51.7	2.6	2.7	0.1	0.1298	0.134792	0.0049923
E1	IC	26.4	n/a	53.3	50.2	49.5	3.1	3.8	0.7	0.26617	0.326273	0.0601029
E2	IC	26.1	n/a	55.2	53.6	53.1	1.6	2.1	0.5	0.138561	0.181861	0.0433002
F0	WT	31.1	n/a	51.4	50.1	49.3	1.3	2.1	0.8	0.0987127	0.159459	0.0607463
F1	IC	20.5	n/a	54.7	52.3	51.5	2.4	3.2	0.8	0.249113	0.33215	0.0830376
F2	IC	23.4	n/a	52.9	50.9	50.6	2	2.3	0.3	0.187983	0.21618	0.0281974
G0	WT	38.3	n/a	51.7	50.8	49.9	0.9	1.8	0.9	0.0584579	0.116916	0.0584579
G1	WT	32.7	n/a	52.5	50.9	49.8	1.6	2.7	1.1	0.117006	0.197448	0.0804418
G2	WT	35.6	n/a	53.8	52.7	52.2	1.1	1.6	0.5	0.0754754	0.109782	0.034307
I1	WT	40.4	n/a	55.1	53.5	52.9	1.6	2.2	0.6	0.0998468	0.137289	0.0374425
I2	IC	24.2	n/a	53.7	51.2	49.6	2.5	4.1	1.6	0.229128	0.37577	0.146642
J0	IC	20.7	n/a	53.1	50.3	49	2.8	4.1	1.3	0.288523	0.42248	0.133957
J1	IC	18.7	n/a	54.1	51.7	50.5	2.4	3.6	1.2	0.266889	0.400333	0.133444
K0	IC	18.3	n/a	51.5	49.6	48.8	1.9	2.7	0.8	0.214741	0.305158	0.0904173
K1	WT	30.1	n/a	51.8	50.4	49.9	1.4	1.9	0.5	0.108944	0.147853	0.0389086
K2	WT	25.2	n/a	49.9	48.4	46.8	1.5	3.1	1.6	0.133365	0.27562	0.142256
K3	WT	30.3	n/a	55.6	54.6	54.1	1	1.5	0.5	0.0774316	0.116147	0.0387158
L0	IC	24.9	n/a	52.2	49.4	47.9	2.8	4.3	1.5	0.251194	0.385762	0.134568
WT	14	37.2429		53.0429	51.6643	50.9429	1.37857	2.1	0.721429	0.0926187	0.143543	0.0509247
		2.08041		0.497545	0.499957	0.542452	0.124556	0.135873	0.093866	0.00729315	0.012593	0.00837627
PWS-IC	12	23.6417		53.4167	51.2167	50.3	2.2	3.11667	0.916667	0.20842	0.295446	0.0870266
		1.05374		0.477816	0.460045	0.468718	0.174946	0.280917	0.135307	0.0178926	0.0286243	0.0131434
Basic wet mash, 18 hours food removal
2010-06-08

## Sheet: Day 5
					Food off		Consumption			Normalised consumption
	Genotype	Weight	Drug/dose	Food on	30 mins	60 mins	30 min	60 min	Final 30min	30 min	60 min	Final 30min
A0	IC	24.2	10mg/Kg WAY161503	57.9	57.6	57.5	0.3	0.4	0.1	0.0274954	0.0366605	0.00916513
A1	WT	40.1	10mg/Kg WAY161503	55.3	54.7	54.7	0.6	0.6	0	0.0376524	0.0376524	0
A2	WT	34	10mg/Kg WAY161503	52.6	51.5	51.5	1.1	1.1	0	0.0781238	0.0781238	0
B0	WT	41.1	10mg/Kg WAY161503	52.1	51.6	51.2	0.5	0.9	0.4	0.0308027	0.0554448	0.0246422
B1	WT	37.6	10mg/Kg WAY161503	54.6	53.9	52.8	0.7	1.8	1.1	0.0461007	0.118545	0.0724439
D0	WT	46.7	Vehicle i.p.	54.1	53.4	52.6	0.7	1.5	0.8	0.0391841	0.083966	0.0447819
D1	IC	25.3	Vehicle i.p.	55	53.3	52.9	1.7	2.1	0.4	0.150698	0.186157	0.0354584
D2	IC	31.3	Vehicle s.c	49.7	47.9	47.2	1.8	2.5	0.7	0.136024	0.188922	0.0528981
E0	WT	52.1	3mg/Kg WAY161503	57.5	56.4	56.3	1.1	1.2	0.1	0.0567237	0.0618804	0.0051567
E1	IC	26.7	3mg/Kg WAY161503	54.7	52.6	51.1	2.1	3.6	1.5	0.178787	0.306492	0.127705
E2	IC	25.7	3mg/Kg WAY161503	51.5	49.9	48.8	1.6	2.7	1.1	0.140175	0.236545	0.0963702
F0	WT	31	Vehicle i.p.	51.2	49.7	48.8	1.5	2.4	0.9	0.114175	0.18268	0.0685048
F1	IC	21	Vehicle s.c	52.8	51.4	51	1.4	1.8	0.4	0.142713	0.183488	0.0407751
F2	IC	23.6	Vehicle s.c	52.6	50.9	50.4	1.7	2.2	0.5	0.158769	0.205465	0.0466967
G0	WT	37.5	20mg/Kg CP94253	52.9	52.5	52.1	0.4	0.8	0.4	0.0263959	0.0527918	0.0263959
G1	WT	31.6	20mg/Kg CP94253	53	52.3	52	0.7	1	0.3	0.052521	0.07503	0.022509
G2	WT	35.3	20mg/Kg CP94253	55.9	55.3	54.7	0.6	1.2	0.6	0.0414305	0.082861	0.0414305
I1	WT	39.4	5mg/Kg CP94253	56.3	55.1	55	1.2	1.3	0.1	0.0763061	0.0826649	0.00635884
I2	IC	23.8	5mg/Kg CP94253	53.3	52	51	1.3	2.3	1	0.120645	0.213449	0.0928041
J0	IC	21	3mg/Kg WAY161503	54.1	51.6	50.3	2.5	3.8	1.3	0.254845	0.387364	0.132519
J1	IC	18.9	3mg/Kg WAY161503	54.4	51.3	49.5	3.1	4.9	1.8	0.341992	0.540567	0.198576
K0	IC	18.8	10mg/Kg WAY161503	57.3	56.5	54.9	0.8	2.4	1.6	0.0886077	0.265823	0.177215
K1	WT	29.9	10mg/Kg WAY161503	56.3	53.1	52	3.2	4.3	1.1	0.250263	0.336291	0.0860279
K2	WT	25	10mg/Kg WAY161503	52.1	48.7	47.9	3.4	4.2	0.8	0.304105	0.375659	0.0715542
K3	WT	29.6	5mg/Kg CP94253	52	50.4	49.7	1.6	2.3	0.7	0.126081	0.181242	0.0551606
L0	IC	26.2	5mg/Kg CP94253	54.7	51.6	50.7	3.1	4	0.9	0.267692	0.345409	0.0777171
WT	14	36.4929		53.9929	52.7571	52.2357	1.23571	1.75714	0.521429	0.0914189	0.128917	0.0374976
		1.9294		0.533129	0.599424	0.644214	0.253461	0.314785	0.104397	0.0226515	0.0282651	0.00792101
PWS-IC	12	23.875		54	52.2167	51.275	1.78333	2.725	0.941667	0.16737	0.258029	0.0906584
		1.0339		0.656437	0.762257	0.791252	0.241157	0.343142	0.155436	0.0244598	0.0365474	0.0169676
Basic wet mash, 18 hours food removal
2010-06-09

## Sheet: Day 6
					Food off		Consumption			Normalised consumption
	Genotype	Weight	Drug/dose	Food on	30 mins	60 mins	30 min	60 min	Final 30min	30 min	60 min	Final 30min
A0	IC	23.3	n/a	53.3	52.1	52	1.2	1.3	0.1	0.113153	0.122582	0.00942938
A1	WT	39.7	n/a	52.9	52.1	51.4	0.8	1.5	0.7	0.0505821	0.0948415	0.0442594
A2	WT	34.6	n/a	50.8	50.1	49.7	0.7	1.1	0.4	0.0490672	0.0771055	0.0280384
B0	WT	40	n/a	50	48.8	48.3	1.2	1.7	0.5	0.075446	0.106882	0.0314358
B1	WT	37.8	n/a	51.1	49.5	48	1.6	3.1	1.5	0.104955	0.203349	0.0983949
D0	WT	45.1	n/a	54.4	53.1	52.1	1.3	2.3	1	0.0746983	0.132159	0.0574603
D1	IC	25.1	n/a	54	51.8	50.8	2.2	3.2	1	0.196186	0.285361	0.0891753
D2	IC	30.9	n/a	51.9	49.8	48.6	2.1	3.3	1.2	0.160232	0.251794	0.0915614
E0	WT	53	n/a	52	50.1	49.5	1.9	2.5	0.6	0.0967268	0.127272	0.0305453
E1	IC	26.8	n/a	51.4	49	47.9	2.4	3.5	1.1	0.203756	0.297144	0.0933881
E2	IC	26.1	n/a	54.6	52	50.9	2.6	3.7	1.1	0.225161	0.320421	0.0952604
F0	WT	32.2	n/a	53.8	53.1	52.5	0.7	1.3	0.6	0.0517853	0.0961726	0.0443874
F1	IC	22.1	n/a	54.1	52.4	51.4	1.7	2.7	1	0.166784	0.264892	0.0981083
F2	IC	23.6	n/a	52.1	50.6	49.9	1.5	2.2	0.7	0.14009	0.205465	0.0653754
G0	WT	37.5	n/a	50.8	49.9	49	0.9	1.8	0.9	0.0593908	0.118782	0.0593908
G1	WT	34.2	n/a	53.7	52.3	51.5	1.4	2.2	0.8	0.0989939	0.155562	0.0565679
G2	WT	36.5	n/a	50.4	49.3	48.9	1.1	1.5	0.4	0.0740752	0.101012	0.0269364
I1	WT	44.7	n/a	53.8	53.7	53.3	0.1	0.5	0.4	0.00578455	0.0289227	0.0231382
I2	IC	28.9	n/a	54.8	53.7	52.9	1.1	1.9	0.8	0.0882509	0.152433	0.0641825
J0	IC	22.1	n/a	54.5	52.4	50.8	2.1	3.7	1.6	0.206027	0.363001	0.156973
J1	IC	20.5	n/a	52.7	50.4	50	2.3	2.7	0.4	0.238733	0.280252	0.0415188
K0	IC	22	n/a	52.6	52.1	51.1	0.5	1.5	1	0.0492213	0.147664	0.0984426
K1	WT	31.9	n/a	55.6	55.1	54.4	0.5	1.2	0.7	0.0372501	0.0894001	0.0521501
K2	WT	29.9	n/a	54.9	54.4	54	0.5	0.9	0.4	0.0391036	0.0703865	0.0312829
K3	WT	34	n/a	52.7	52.3	51.9	0.4	0.8	0.4	0.0284087	0.0568173	0.0284087
L0	IC	29.5	n/a	52.7	51.2	50.4	1.5	2.3	0.8	0.118502	0.181703	0.0632009
WT	14	37.9357		52.6357	51.7	51.0357	0.935714	1.6	0.664286	0.0604476	0.10419	0.0437426
		1.67091		0.482622	0.549825	0.570098	0.134902	0.193578	0.083605	0.00767035	0.0115247	0.00540928
PWS-IC	12	25.075		53.225	51.4583	50.5583	1.76667	2.66667	0.9	0.158841	0.239393	0.0805514
		0.975388		0.333286	0.376881	0.393789	0.180627	0.241314	0.111464	0.0168663	0.0219963	0.0104543
Basic wet mash, 18 hours food removal
2010-06-14

## Sheet: Day 7
					Food off		Consumption			Normalised consumption
	Genotype	Weight	Drug/dose	Food on	30 mins	60 mins	30 min	60 min	Final 30min	30 min	60 min	Final 30min
A0	IC	23	Vehicle i.p.	55	54.3	54.1	0.7	0.9	0.2	0.0666503	0.0856933	0.0190429
A1	WT	41	Vehicle s.c	54.3	53.8	53.1	0.5	1.2	0.7	0.030859	0.0740616	0.0432026
A2	WT	34	Vehicle s.c	53.5	52.7	52.2	0.8	1.3	0.5	0.0568173	0.0923282	0.0355108
B0	WT	39	Vehicle i.p.	54.1	53.3	52.9	0.8	1.2	0.4	0.0512615	0.0768923	0.0256308
B1	WT	38	Vehicle s.c	54.5	52.6	51.4	1.9	3.1	1.2	0.124141	0.202546	0.078405
D0	WT	46	5mg/Kg CP94253	56.6	54.8	54.5	1.8	2.1	0.3	0.101907	0.118892	0.0169845
D1	IC	25	5mg/Kg CP94253	55.1	52.5	51.6	2.6	3.5	0.9	0.232551	0.31305	0.0804984
D2	IC	30	5mg/Kg CP94253	51.8	48.8	47.5	3	4.3	1.3	0.234035	0.33545	0.101415
E0	WT	53	Vehicle i.p.	51.9	50.4	49.3	1.5	2.6	1.1	0.0763632	0.132363	0.0559997
E1	IC	28	Vehicle i.p.	52.8	51.2	50.8	1.6	2	0.4	0.131447	0.164309	0.0328618
E2	IC	27	Vehicle s.c	52.3	50.6	49.6	1.7	2.7	1	0.143525	0.227951	0.0844262
F0	WT	32	5mg/Kg CP94253	51.4	50.5	50.1	0.9	1.3	0.4	0.0668929	0.0966231	0.0297302
F1	IC	23	5mg/Kg CP94253	56.6	55.7	55.3	0.9	1.3	0.4	0.0856933	0.123779	0.0380859
F2	IC	23	5mg/Kg CP94253	53.3	52.3	52.3	1	1	0	0.0952147	0.0952147	0
G0	WT	37	3mg/Kg WAY161503	52.6	51.2	50.3	1.4	2.3	0.9	0.0933204	0.153312	0.0599917
G1	WT	33	3mg/Kg WAY161503	55.6	54	52.9	1.6	2.7	1.1	0.116208	0.1961	0.0798927
G2	WT	35	3mg/Kg WAY161503	55.1	54.1	53.5	1	1.6	0.6	0.0694943	0.111191	0.0416966
I1	WT	45	Vehicle i.p.	55.8	55.2	55	0.6	0.8	0.2	0.0345336	0.0460448	0.0115112
I2	IC	28	Vehicle i.p.	56.8	54.9	54.3	1.9	2.5	0.6	0.156094	0.205386	0.0492927
J0	IC	22	Vehicle i.p.	56.9	54.2	53.5	2.7	3.4	0.7	0.265795	0.334705	0.0689098
J1	IC	21	Vehicle s.c	57.1	54.2	54.1	2.9	3	0.1	0.29562	0.305814	0.0101938
K0	IC	21	3mg/Kg WAY161503	55.3	54.6	54.5	0.7	0.8	0.1	0.0713565	0.0815503	0.0101938
K1	WT	31	3mg/Kg WAY161503	52.3	50.5	50	1.8	2.3	0.5	0.13701	0.175068	0.0380582
K2	WT	30	3mg/Kg WAY161503	56.1	55.6	55.1	0.5	1	0.5	0.0390058	0.0780116	0.0390058
K3	WT	34	3mg/Kg WAY161503	52.9	52.1	51.8	0.8	1.1	0.3	0.0568173	0.0781238	0.0213065
L0	IC	29	Vehicle s.c	53.5	52.4	51.4	1.1	2.1	1	0.0880226	0.168043	0.0800205
WT	14	37.7143		54.05	52.9143	52.2929	1.13571	1.75714	0.621429	0.0753308	0.11654	0.041209
		1.75859		0.444595	0.476002	0.508009	0.136522	0.197432	0.0878176	0.00914486	0.0130675	0.00561705
PWS-IC	12	25		54.7083	52.975	52.4167	1.73333	2.29167	0.558333	0.1555	0.203412	0.0479117
		0.937437		0.55329	0.5888	0.671253	0.253262	0.329935	0.122758	0.0234618	0.0285137	0.00993497
Basic wet mash, 18 hours food removal
2010-06-15

## Sheet: Day 8
					Food off		Consumption			Normalised consumption
	Genotype	Weight	Drug/dose	Food on	30 mins	60 mins	30 min	60 min	Final 30min	30 min	60 min	Final 30min
A0	IC	24	3mg/Kg WAY161503	51.4	51.1	50.5	0.3	0.9	0.6	0.027667	0.0830011	0.0553341
A1	WT	37	3mg/Kg WAY161503	51.9	51	50.9	0.9	1	0.1	0.0599917	0.0666575	0.00666575
A2	WT	34	3mg/Kg WAY161503	52.6	51.8	51.8	0.8	0.8	0	0.0568173	0.0568173	0
B0	WT	40	20mg/Kg CP94253	54.1	54	53.9	0.1	0.2	0.1	0.00628717	0.0125743	0.00628717
B1	WT	39	20mg/Kg CP94253	55.6	55.3	55.2	0.3	0.4	0.1	0.0192231	0.0256308	0.00640769
D0	WT	46	3mg/Kg WAY161503	54	53	52.2	1	1.8	0.8	0.056615	0.101907	0.045292
D1	IC	27	3mg/Kg WAY161503	54.4	52.6	52	1.8	2.4	0.6	0.151967	0.202623	0.0506557
D2	IC	33	3mg/Kg WAY161503	57	55.8	54.9	1.2	2.1	0.9	0.0871557	0.152522	0.0653668
E0	WT	53	20mg/Kg CP94253	51.8	51.4	51.4	0.4	0.4	0	0.0203635	0.0203635	0
E1	IC	28	20mg/Kg CP94253	56.2	55.3	54.9	0.9	1.3	0.4	0.0739391	0.106801	0.0328618
E2	IC	28	20mg/Kg CP94253	51.8	50.8	50	1	1.8	0.8	0.0821545	0.147878	0.0657236
F0	WT	31	10mg/Kg WAY161503	53.9	53.3	52.5	0.6	1.4	0.8	0.0456699	0.106563	0.0608932
F1	IC	23	10mg/Kg WAY161503	55.2	55.1	54.6	0.1	0.6	0.5	0.00952147	0.0571288	0.0476074
F2	IC	23	10mg/Kg WAY161503	52.2	52.1	51.4	0.1	0.8	0.7	0.00952147	0.0761718	0.0666503
G0	WT	37	10mg/Kg WAY161503	52	50.6	49.6	1.4	2.4	1	0.0933204	0.159978	0.0666575
G1	WT	34	10mg/Kg WAY161503	54.9	53.4	52.4	1.5	2.5	1	0.106532	0.177554	0.0710217
G2	WT	35	10mg/Kg WAY161503	53.8	52.2	50.9	1.6	2.9	1.3	0.111191	0.201533	0.0903425
I1	WT	43	3mg/Kg WAY161503	51.4	50.3	49.9	1.1	1.5	0.4	0.0655075	0.0893285	0.0238209
I2	IC	26	3mg/Kg WAY161503	54.9	52.8	51.3	2.1	3.6	1.5	0.182385	0.31266	0.130275
J0	IC	23	10mg/Kg WAY161503	51.2	49.6	48.7	1.6	2.5	0.9	0.152344	0.238037	0.0856933
J1	IC	22	5mg/Kg CP94253	52.5	50.2	50.2	2.3	2.3	0	0.226418	0.226418	0
K0	IC	19	20mg/Kg CP94253	54.6	54.1	54	0.5	0.6	0.1	0.054942	0.0659305	0.0109884
K1	WT	29	20mg/Kg CP94253	51.4	49.9	49.6	1.5	1.8	0.3	0.120031	0.144037	0.0240062
K2	WT	28	20mg/Kg CP94253	53.9	52.6	52.4	1.3	1.5	0.2	0.106801	0.123232	0.0164309
K3	WT	32	20mg/Kg CP94253	52.4	51.4	51.1	1	1.3	0.3	0.0743254	0.0966231	0.0222976
L0	IC	29	3mg/Kg WAY161503	56.6	55	53.2	1.6	3.4	1.8	0.128033	0.27207	0.144037
WT	14	37		53.1214	52.1571	51.7	0.964286	1.42143	0.457143	0.067334	0.0987714	0.0314374
		1.83674		0.362558	0.410135	0.424264	0.127791	0.219434	0.116125	0.00981096	0.0157318	0.00798626
PWS-IC	12	25.4167		54	52.875	52.1417	1.125	1.85833	0.733333	0.0988373	0.16177	0.0629328
		1.09723		0.604904	0.624151	0.615514	0.221607	0.300116	0.148902	0.0201841	0.0251609	0.0122056
Basic wet mash, 18 hours food removal
2010-06-18

## Sheet: Day 9
					Food off		Consumption			Normalised consumption
	Genotype	Weight	Drug/dose	Food on	30 mins	60 mins	30 min	60 min	Final 30min	30 min	60 min	Final 30min
A0	IC	23.3	n/a	60.4	59	58.7	1.4	1.7	0.3	0.132011	0.160299	0.0282881
A1	WT	37.6	n/a	52	51	50.1	1	1.9	0.9	0.0658581	0.12513	0.0592723
A2	WT	35.1	n/a	57.6	56.5	55.4	1.1	2.2	1.1	0.0762803	0.152561	0.0762803
B0	WT	39.3	n/a	52.9	52.4	52.1	0.5	0.8	0.3	0.0318549	0.0509678	0.0191129
B1	WT	39.9	n/a	58.7	58.2	57.9	0.5	0.8	0.3	0.0314949	0.0503919	0.0188969
D0	WT	44.8	n/a	53.6	52.3	51.6	1.3	2	0.7	0.0750732	0.115497	0.040424
D1	IC	25.9	n/a	52.9	50.3	49.6	2.6	3.3	0.7	0.226464	0.287435	0.060971
D2	IC	31.2	n/a	54.2	50.7	49.3	3.5	4.9	1.4	0.265126	0.371176	0.10605
E0	WT	49.6	n/a	57.3	55	53.8	2.3	3.5	1.2	0.12306	0.187265	0.0642052
E1	IC	25.5	n/a	53.3	50.5	49.5	2.8	3.8	1	0.246748	0.334872	0.0881241
E2	IC	25.7	n/a	56	53.8	52.7	2.2	3.3	1.1	0.19274	0.289111	0.0963702
F0	WT	31.8	n/a	52.4	50.6	50	1.8	2.4	0.6	0.134416	0.179222	0.0448055
F1	IC	22.4	n/a	55.5	55	54.2	0.5	1.3	0.8	0.0485606	0.126258	0.077697
F2	IC	24	n/a	54.9	54.3	54.1	0.6	0.8	0.2	0.0553341	0.0737788	0.0184447
G0	WT	37	n/a	51.9	50.5	49.1	1.4	2.8	1.4	0.0933204	0.186641	0.0933204
G1	WT	33.8	n/a	52.1	50.1	49.2	2	2.9	0.9	0.142673	0.206876	0.064203
G2	WT	35	n/a	53.7	51.3	50.3	2.4	3.4	1	0.166786	0.236281	0.0694943
I1	WT	42.1	n/a	58.7	58	57.3	0.7	1.4	0.7	0.0423532	0.0847064	0.0423532
I2	IC	27.2	n/a	57.8	54.8	53.3	3	4.5	1.5	0.251881	0.377821	0.12594
J0	IC	22.1	n/a	55.4	51.6	50.1	3.8	5.3	1.5	0.372812	0.519974	0.147162
J1	IC	20.5	n/a	52.1	48.8	48.1	3.3	4	0.7	0.34253	0.415188	0.0726579
K0	IC	20.2	n/a	57.9	56.4	55.5	1.5	2.4	0.9	0.157426	0.251882	0.0944559
K1	WT	29.3	n/a	51.6	49.3	48.5	2.3	3.1	0.8	0.182632	0.246156	0.0635242
K2	WT	28.5	n/a	55.5	52.7	51.9	2.8	3.6	0.8	0.226999	0.291856	0.0648569
K3	WT	32	n/a	55.2	53.6	52.1	1.6	3.1	1.5	0.118921	0.230409	0.111488
L0	IC	29.2	n/a	53.1	49.4	49.3	3.7	3.8	0.1	0.294554	0.302515	0.00796091
WT	14	36.8429		54.5143	52.9643	52.0929	1.55	2.42143	0.871429	0.10798	0.167426	0.0594455
		1.59111		0.702496	0.779448	0.800993	0.198829	0.252499	0.095174	0.0158071	0.0198422	0.00682222
PWS-IC	12	24.7667		55.2917	52.8833	52.0333	2.40833	3.25833	0.85	0.215515	0.292526	0.0770102
		0.969875		0.705869	0.906026	0.929185	0.336303	0.413679	0.139534	0.0296953	0.0365979	0.0122505
Basic wet mash, 18 hours food removal
2010-06-21

[truncated: 3 more sheets: Day 10, Extra day, Drug study means]
