# Supplementary material for: Increased alternate splicing of Htr2c in a mouse model for Prader-Willi syndrome leads disruption of 5HT2C receptor mediated appetite
Source: Mol Brain. 2016 Dec 8;9:95. doi: 10.1186/s13041-016-0277-4 (PMC5144496; doi:10.1186/s13041-016-0277-4)
Supplement: Additional file 4: — WAY 0 v 3mg/kg ARC cFos. (XLSX 17 kb) [file 13041_2016_277_MOESM4_ESM.xlsx]

## Sheet: WT
Brain	Section	Bregma	Left	Right	Sum	Average		Brain	Section	bregma	Left	Right	Sum	Average
A1	s4	-1.82	19	30	49	24.5		a2	s1	-1.46	44	46	90	45			24.6
	s3	-1.7	32	24	56	28			s2	-1.34	38	44	82	41			27.6667
	s5	-1.46	32	23	55	27.5			s4	-2.06	32	72	104	52			42
	s6	-1.94	16	52	68	34			s5	-1.82	58	73	131	65.5			21.1667
	s2	-1.34	8	10	18	9								50.875			50.875
						24.6											55.8333
e0	s2	-1.7	39	33	72	36		i2	s1	-1.34 / -1.46	57	62	119	59.5			42.3333
	s4	-1.82	18	22	40	20			s3	-1.58	64	55	119	59.5			58.3333
	s1	-1.46	27		27	27			s4	-1.7	45	52	97	48.5
						27.6667								55.8333
g0	s7	-1.7	41	47	88	44		k2	s2	-1.46	55	51	106	53	go through these sections and look at POMC!
	s4	-1.34	40		40	40			s3	-1.58	29	45	74	37
		-1.46				42			s4	-1.7	39	35	74	37
														42.3333
k1		-1.7	21	21	42	21
		-1.46	26	24	50	25		n0	s1	-1.58	76	65	141	70.5
		-1.58	24	11	35	17.5			s3	-1.46	41	41	82	41	go through these sections and look at POMC!
						21.1667			s5	-1.7	69	58	127	63.5
														58.3333
											counts from cFOS+POMC double analysis

## Sheet: IC
Brain	Section	bregma	Left	Right	Sum	Average		Brain	Section	bregma	Left	Right	Sum	Average
e1	s1	-1.7	14	15	29	14.5		k0	s2	-1.58	42	31	73	36.5		20
	s2	-1.58	15	27	42	21			s3	-1.7	36	33	69	34.5		17.6667
	s3	-1.46	23	26	49	24.5			s4	-1.82	36	42	78	39		27.125
						20			s5	-1.34	28	29	57	28.5		30.3333
f1	s3	-1.7	17	21	38	19								34.625		34.625
	s4	-1.46	16	23	39	19.5		N1	s1	-1.46	14	17	31	15.5		21.5
	s5	-1.58	13	16	29	14.5			s2	-1.34	13	17	30	15		13.1667
count	s2	?				17.6667			s3	-1.58	23	20	43	21.5		18.625
									s4	-1.82	37	29	66	33
j0	s1	-1.46	16	25	41	20.5			s5	-1.7	22	23	45	22.5
	s3	-1.58	35	34	69	34.5								21.5
	s4	-1.7	34	26	60	30
	s5	-1.82	21	26	47	23.5		D1	s3	-1.58	17	13	30	15
						27.125			s4	-1.7	7	18	25	12.5
m1		1.46	36	28	64	32			s2	-1.46	8	16	24	12
		1.34	36	34	70	35		count	s1	??				13.1667
		1.82	22	26	48	24
						30.3333
								L0	#1	-1.46	9	18	27	13.5
									#2	-1.34	11	13	24	12
									#3	-1.7	21	22	43	21.5
	counts from cFOS+POMC double analysis								#4	-1.58	30	25	55	27.5
														18.625

## Sheet: Bremgas
	-1.22	-1.34	-1.46	-1.58	-1.7	-1.82	-1.94	-2.06
A1
e0
g0
k1
a2					-1.82
i2
k2
n0
e1
f1
j0
m1					-1.82
k0			-1.58
N1
D1
L0

## Sheet: For analysis
WT							IC
SAL			3 mg/kg				SAL			3 mg/kg
-1.46	-1.7	Av	-1.46	-1.7	Av		-1.46	-1.7	Av	-1.46	-1.7	Av
28	28	28	45	66	55.5		25	15	20	37	35	36
27	36	31.5	60	49	54.5		20	19	19.5	16	23	19.5
	44	44	53	37	45		21	30	25.5	12	12	12
25	21	23	41	64	52.5		32	24	28	14	22	18
